# Supplementary material for: A novel plant-fungal association reveals fundamental sRNA and gene expression reprogramming at the onset of symbiosis
Source: BMC Biol. 2021 Aug 24;19:171. doi: 10.1186/s12915-021-01104-2 (PMC8385953; doi:10.1186/s12915-021-01104-2)
Supplement: Supplementary file 1 — Additional file 1. Supporting individual data values displayed in Figure 1a-c and Additional File 2: Figure S5. [file 12915_2021_1104_MOESM1_ESM.xlsx]

## Sheet: Figure_1a
Full grains/plant		Value	Repetition
	Bd21-3 Control 1	96	One
	Bd21-3 Control 2	125	One
	Bd21-3 Control 3	118	One
	Bd21-3 Control 4	112	One
	Bd21-3 Control 5	70	One
	Bd21-3 Control 6	125	Two
	Bd21-3 Control 7	120	Two
	Bd21-3 Control 8	108	Two
	Bd21-3 Control 9	74	Two
	Bd21-3 Control 10	121	Two
	Bd21-3 Control 11	86	Three
	Bd21-3 Control 12	107	Three
	Bd21-3 Control 13	70	Three
	Bd21-3 Control 14	64	Three
	Bd21-3 Control 15	59	Three
	Bd21-3 Colonized 1	207	One
	Bd21-3 Colonized 2	155	One
	Bd21-3 Colonized 3	201	One
	Bd21-3 Colonized 4	160	One
	Bd21-3 Colonized 5	140	One
	Bd21-3 Colonized 6	152	Two
	Bd21-3 Colonized 7	136	Two
	Bd21-3 Colonized 8	133	Two
	Bd21-3 Colonized 9	196	Two
	Bd21-3 Colonized 10	154	Two
	Bd21-3 Colonized 11	94	Three
	Bd21-3 Colonized 12	112	Three
	Bd21-3 Colonized 13	93	Three
	Bd21-3 Colonized 14	145	Three
	Bd21-3 Colonized 15	104	Three

## Sheet: Figure_1b
Weight grains/plant		Value	Repetition
	Bd21-3 Control 1	0.68	One
	Bd21-3 Control 2	0.93	One
	Bd21-3 Control 3	0.76	One
	Bd21-3 Control 4	0.78	One
	Bd21-3 Control 5	0.48	One
	Bd21-3 Control 6	0.61	Two
	Bd21-3 Control 7	0.6	Two
	Bd21-3 Control 8	0.51	Two
	Bd21-3 Control 9	0.34	Two
	Bd21-3 Control 10	0.62	Two
	Bd21-3 Control 11	0.5	Three
	Bd21-3 Control 12	0.71	Three
	Bd21-3 Control 13	0.49	Three
	Bd21-3 Control 14	0.46	Three
	Bd21-3 Control 15	0.4	Three
	Bd21-3 Colonized 1	1.2	One
	Bd21-3 Colonized 2	0.91	One
	Bd21-3 Colonized 3	1.17	One
	Bd21-3 Colonized 4	0.98	One
	Bd21-3 Colonized 5	0.85	One
	Bd21-3 Colonized 6	0.78	Two
	Bd21-3 Colonized 7	0.7	Two
	Bd21-3 Colonized 8	0.7	Two
	Bd21-3 Colonized 9	1.03	Two
	Bd21-3 Colonized 10	0.87	Two
	Bd21-3 Colonized 11	0.55	Three
	Bd21-3 Colonized 12	0.6	Three
	Bd21-3 Colonized 13	0.52	Three
	Bd21-3 Colonized 14	0.81	Three
	Bd21-3 Colonized 15	0.58	Three

## Sheet: Figure_1c
Spikelets/plant		Value	Repetition
	Bd21-3 Control 1	26	One
	Bd21-3 Control 2	27	One
	Bd21-3 Control 3	22	One
	Bd21-3 Control 4	26	One
	Bd21-3 Control 5	27	One
	Bd21-3 Control 6	27	Two
	Bd21-3 Control 7	26	Two
	Bd21-3 Control 8	26	Two
	Bd21-3 Control 9	18	Two
	Bd21-3 Control 10	29	Two
	Bd21-3 Control 11	16	Three
	Bd21-3 Control 12	22	Three
	Bd21-3 Control 13	21	Three
	Bd21-3 Control 14	21	Three
	Bd21-3 Control 15	20	Three
	Bd21-3 Colonized 1	36	One
	Bd21-3 Colonized 2	28	One
	Bd21-3 Colonized 3	41	One
	Bd21-3 Colonized 4	32	One
	Bd21-3 Colonized 5	27	One
	Bd21-3 Colonized 6	38	Two
	Bd21-3 Colonized 7	30	Two
	Bd21-3 Colonized 8	28	Two
	Bd21-3 Colonized 9	43	Two
	Bd21-3 Colonized 10	37	Two
	Bd21-3 Colonized 11	27	Three
	Bd21-3 Colonized 12	24	Three
	Bd21-3 Colonized 13	23	Three
	Bd21-3 Colonized 14	29	Three
	Bd21-3 Colonized 15	25	Three

## Sheet: Figure_S5
Bd 21-3	Gene	FC
Bd-C 1	Glycosyl-hydrolase	1.06191
Bd-C 2		0.950439
Bd-C 3		0.990801
Bd-C 4		0.90125
Bd-C 5		1.22264
Bd-C 6		0.907519
Bd-Si 1		1.77358
Bd-Si 2		2.43964
Bd-Si 3		2.86129
Bd-Si 4		2.02792
Bd-Si 5		2.94854
Bd-Si 6		2.65737
Bd-C 1	HSP 90-1	0.943874
Bd-C 2		0.771997
Bd-C 3		1.37237
Bd-C 4		0.786399
Bd-C 5		1.24258
Bd-C 6		1.02337
Bd-Si 1		0.705475
Bd-Si 2		0.452712
Bd-Si 3		0.542113
Bd-Si 4		0.728668
Bd-Si 5		0.935191
Bd-Si 6		0.948246
Bd-C 1	PRR7	0.752623
Bd-C 2		1.31039
Bd-C 3		1.01396
Bd-C 4		1.00696
Bd-C 5		1.03526
Bd-C 6		0.959264
Bd-Si 1		0.895025
Bd-Si 2		0.528509
Bd-Si 3		0.835088
Bd-Si 4		0.332171
Bd-Si 5		0.602904
Bd-Si 6		0.97942
Bd-C 1	RCI2	0.97041
Bd-C 2		1.11471
Bd-C 3		0.92445
Bd-C 4		0.92445
Bd-C 5		0.880666
Bd-C 6		1.2283
Bd-Si 1		0.862542
Bd-Si 2		0.676737
Bd-Si 3		0.408007
Bd-Si 4		0.437291
Bd-Si 5		0.48858
Bd-Si 6		0.577009
Bd-C 1	WAK	0.959264
Bd-C 2		1.18921
Bd-C 3		0.876606
Bd-C 4		1.09429
Bd-C 5		0.972655
Bd-C 6		0.939523
Bd-Si 1		1.46409
Bd-Si 2		1.53688
Bd-Si 3		2.2974
Bd-Si 4		1.46409
Bd-Si 5		1.50525
Bd-Si 6		1.37554
Si	Gene	FC
Si-ax 1	1121_g	0.862542
Si-ax 2		1.16205
Si-ax 3		0.997692
Si-ax 4		0.793701
Si-ax 5		1.14605
Si-ax 6		1.09936
Bd-Si 1		1.08197
Bd-Si 2		0.579013
Bd-Si 3		0.266955
Bd-Si 4		0.0445119
Bd-Si 5		0.0150232
Bd-Si 6		0.315855
Si-ax 1	5097_g	1.05946
Si-ax 2		0.948246
Si-ax 3		0.99539
Si-ax 4		0.988514
Si-ax 5		1.07425
Si-ax 6		0.941696
Bd-Si 1		0.577676
Bd-Si 2		0.359318
Bd-Si 3		0.382182
Bd-Si 4		0.36543
Bd-Si 5		0.535021
Bd-Si 6		1.19389
Si-ax 1	8585_g	1.14605
Si-ax 2		0.89296
Si-ax 3		0.97716
Si-ax 4		1.21982
Si-ax 5		0.681444
Si-ax 6		1.20303
Bd-Si 1		2.53268
Bd-Si 2		14.1985
Bd-Si 3		28.1358
Bd-Si 4		28.2596
Bd-Si 5		4.36102
Bd-Si 6		13.1775
Si-ax 1	1893_g	1.15669
Si-ax 2		1.05702
Si-ax 3		0.817902
Si-ax 4		1.21419
Si-ax 5		0.712025
Si-ax 6		1.15669
Bd-Si 1		23.0549
Bd-Si 2		38.3193
Bd-Si 3		26.6304
Bd-Si 4		11.8927
Bd-Si 5		5.61389
Bd-Si 6		3.25803
Si-ax 1	917_g	0.647671
Si-ax 2		2.2868
Si-ax 3		0.675175
Si-ax 4		1.05702
Si-ax 5		0.97942
Si-ax 6		0.965936
Bd-Si 1		0.0285572
Bd-Si 2		0.0356489
Bd-Si 3		0.0150301
Bd-Si 4		0.0341651
Bd-Si 5		0.0784908
Bd-Si 6		0.0361131
